# Supplementary material for: Detection of Aldehydes in Meat Products Based on Sulfonated Polystyrene Microspheres Modified with 2,4-Dinitrophenylhydrazine as Membrane-Protected Solid-Phase-Extraction Adsorbents
Source: Foods. 2025 Dec 29;15(1):101. doi: 10.3390/foods15010101 (PMC12786206; doi:10.3390/foods15010101)
Supplement: Supplementary file 1 [file foods-15-00101-s001.zip]

Archive with 1 entries (1 files):
- foods-4027236-supplementary.pdf
